# Supplementary material for: Molecular differences between stromal cell populations from deciduous and permanent human teeth
Source: Stem Cell Res Ther. 2015 Apr 18;6(1):59. doi: 10.1186/s13287-015-0056-7 (PMC4417277; doi:10.1186/s13287-015-0056-7)
Supplement: Additional file 4: — Immunofluorescence intensity of HMGA2. The immunofluorescence intensity was measured in HMGA2+ cells and negative control cells. [file 13287_2015_56_MOESM4_ESM.zip]

Archive with 1 entries (1 files):
- 13287_2015_56_MOESM4_ESM.eps
