# Supplementary material for: Molecular differences between stromal cell populations from deciduous and permanent human teeth
Source: Stem Cell Res Ther. 2015 Apr 18;6(1):59. doi: 10.1186/s13287-015-0056-7 (PMC4417277; doi:10.1186/s13287-015-0056-7)
Supplement: Additional file 5: — Hematoxylin & Eosin staining of deciduous and permanent tooth pulps. The H&E staining shows the organization of tooth pulp. A) Deciduous tooth pulp, B) Permanent tooth pulp. Scale bar 200 μm. [file 13287_2015_56_MOESM5_ESM.zip]

Archive with 1 entries (1 files):
- 13287_2015_56_MOESM5_ESM.eps
