# Supplementary material for: Molecular differences between stromal cell populations from deciduous and permanent human teeth
Source: Stem Cell Res Ther. 2015 Apr 18;6(1):59. doi: 10.1186/s13287-015-0056-7 (PMC4417277; doi:10.1186/s13287-015-0056-7)
Supplement: Additional file 6: — Immunohistochemistry of HMGA2 expression in embryonic gingiva. HMGA2 is abundantly expressed in epithelial and mesenchymal cells of embryonic gingiva, and is co-localized with nuclear DAPI staining. A) HMGA2 (green), CD31 (a blood vessel marker) (red) and DAPI (blue). B-E are zoomed in areas. .Scale bars. A 70 μm; B –E: 30 μm. [file 13287_2015_56_MOESM6_ESM.zip]

Archive with 1 entries (1 files):
- 13287_2015_56_MOESM6_ESM.eps
